# Supplementary material for: Tumor Immune Microenvironment and Its Clinicopathological and Prognostic Associations in Canine Splenic Hemangiosarcoma
Source: Animals (Basel). 2024 Apr 18;14(8):1224. doi: 10.3390/ani14081224 (PMC11047608; doi:10.3390/ani14081224)
Supplement: Supplementary file 1 [file animals-14-01224-s001.zip]

Archive with 1 entries (1 files):
- animals-2924012-supplementary.pdf
